# Supplementary material for: Immunoproteasome Inhibition Impairs T and B Cell Activation by Restraining ERK Signaling and Proteostasis
Source: Front Immunol. 2018 Oct 26;9:2386. doi: 10.3389/fimmu.2018.02386 (PMC6212513; doi:10.3389/fimmu.2018.02386)
Supplement: Presentation 1 — Macro nuclear intensity measurement. [file Presentation_1.zip]

Archive with 3 entries (2 files):
- Measure_Nuclei_Intensity_.ijm
- __MACOSX/
- __MACOSX/._Measure_Nuclei_Intensity_.ijm
