# Supplementary material for: Immunoproteasome Inhibition Impairs T and B Cell Activation by Restraining ERK Signaling and Proteostasis
Source: Front Immunol. 2018 Oct 26;9:2386. doi: 10.3389/fimmu.2018.02386 (PMC6212513; doi:10.3389/fimmu.2018.02386)
Supplement: Presentation 1 — Macro nuclear intensity measurement. [file Presentation_1.zip › Measure_Nuclei_Intensity_.ijm]

/*
 * ImageJ1 macro for measuring average fluorescence intensities in cytoplasm
 * based on selections extracted from a nuclei image.
 *
 * The construction of the final output table is adapted from
 * Intensity_Ratio_Nuclei_Cytoplasm.ijm (http://dev.mri.cnrs.fr/projects/imagej-macros/wiki/Intensity_Ratio_Nuclei_Cytoplasm_Tool).
 *
 * Stefan Helfrich (University of Konstanz), 12/05/2017
 */
cytoplasmChannel = 1;
nucleiChannel = 2; 

filename = getInfo("image.filename");
directory = getInfo("image.directory");

/* Set measurements */
run("Set Measurements...", "area mean integrated area_fraction display redirect=None decimal=3");	

/* Process nuclei channel */
// Operate on duplicate
originalImageID = getImageID();
Stack.setChannel(nucleiChannel)
run("Duplicate...", " ");

// Create selection from nuclei
setAutoThreshold("Huang dark");
setOption("BlackBackground", true);
run("Convert to Mask");
run("Analyze Particles...", "size=20-Infinity show=Masks in_situ");	
run("Fill Holes");
run("Create Selection");
resetThreshold();
run("Close");

/* Process cytoplasm channel */
selectImage(originalImageID);
Stack.setChannel(cytoplasmChannel)
run("Restore Selection");
run("Measure");
run("Add Selection...");

/* Extract results and create new table */
totalIntensityNuclei = getResult("IntDen", nResults-1);
meanIntensityNuclei = getResult("Mean", nResults-1);
areaNuclei = getResult("Area", nResults-1);
tableTitle = "NUCLEI-INTENSITY";
table="["+tableTitle+"]";
if (!isOpen(tableTitle)) {
	run("Table...", "name="+tableTitle+" width=550 height=250");
	print(table, "\\Headings:n\timage\tav. nuclei intensity\tnuclei area\tt. nuclei intensity\tfolder");
}
selectWindow(tableTitle);
info = split(getInfo("window.contents"), "\n");
index = lengthOf(info);
line = "" + index + "\t" + filename + "\t" + meanIntensityNuclei + "\t" + areaNuclei + "\t" + totalIntensityNuclei + "\t" + directory; 
print(table, line);

/* Show result as composite image */
selectImage(originalImageID);
Stack.setChannel(cytoplasmChannel);
run("Enhance Contrast", "saturated=0.35");
Stack.setDisplayMode("composite");
